# Supplementary material for: Epidemiological Trends in Cardiovascular Disease Mortality Attributable to Modifiable Risk Factors and Its Association with Sociodemographic Transitions across BRICS-Plus Countries
Source: Nutrients. 2023 Aug 28;15(17):3757. doi: 10.3390/nu15173757 (PMC10489729; doi:10.3390/nu15173757)
Supplement: Supplementary file 1 [file nutrients-15-03757-s001.zip]

Archive with 1 entries (1 files):
- nutrients-2547518-supplementary.pdf
